# Supplementary material for: Gp41-targeted antibodies restore infectivity of a fusion-deficient HIV-1 envelope glycoprotein
Source: PLoS Pathog. 2020 May 11;16(5):e1008577. doi: 10.1371/journal.ppat.1008577 (PMC7241850; doi:10.1371/journal.ppat.1008577)
Supplement: S1 Data — Excel spreadsheet containing in separate sheets the underlying numerical data for Figs 1A, 1B, 1C, 1D, 1E, 1F, 1G, 1H, 1I, 2A, 2B, 2C, 2D, 2E, 2F, 3A, 3B, 3C, 3D, 4A, 4B, 4C, 4D, 5A, 5B, 5C, 5D, 5E, 5F,6A, 6B, 6C, 6D, 6E and S1A, S1B, S2A, S2B, S3, S5A, S5B, S5C, S6 Figs. (XLSX) [file ppat.1008577.s008.xlsx]

## Sheet: Fig.1a
% Infectivity based on RLU
	Plasma Dilution (1/X)	NE1	NE1	NE1	E1	E1	E1
	0.05	92.13	76.92	88.79	396.42	439.05	583.94
	0.01	92.17	83.43	92.68	198.3	157.26	208.12
	0.002	88.39	65.46	85.68	115.64	128.46	128.68
	0.0004	95.89	78.33	107.58	93.56	122.19	124.82
	8e-05	79.31	90.75	98.04	93.24	78.34	141.83
	1.6e-05	91.15	81.18	102.36	78.46	114.16	100.33
	3.2e-06	90.72	83.36	94.93	90.41	70.45	104.71

## Sheet: Fig.1b
% Infectivity based on RLU
	Plasma Dilution (1/X)	NE1	NE1	NE1	E1	E1	E1
	0.05	151.52	40.04	68.95	449.49	399.05	367.21
	0.01	113.85	74.39	74.13	244.65	204.25	228.9
	0.002	76.75	62.09	72.05	133.47	154.55	137.77
	0.0004	126.95	75.72	92.14	144.01	128.55	108.12
	8e-05	86.7	79.72	118.87	146.01	115.41	138.88
	1.6e-05	134.14	99.42	151.82	161.37	98.06	113.79
	3.2e-06	110.4	56.61	86.63	93.07	106.84	142.06

## Sheet: Fig.1c
IC50 values
		E1	E1	E1	NE1	NE1	NE1	NE2	NE2	NE2	NE3	NE3	NE3	NE4	NE4	NE4	NE5	NE5	NE5	NE6	NE6	NE6	BaL.26	BaL.26	BaL.26	HXB2	HXB2	HXB2	CAAN5342.A2	CAAN5342.A2	CAAN5342.A2
	Primary Env	503.72	613.57	496.98	74.82	128.81	105.5	6.26	4.62	2.82	55.18	73.25	86.68	111.71	86.34	74.7	75.31	78.27	77.4	101.42	98.85	86.45	35.33	34.02	33.79	14.43	48.05	59.22	1.23	3.15	5.48

## Sheet: Fig.1d
% Infectivity based on RLU
	Plasma Dilution	NE1	NE1	NE1	E1	E1	E1
	0.05	159.05	130.81	103.6	177.15	131.99	127.95
	0.01	97.44	111.82	90.8	139.86	111.43	126.3
	0.002	118.55	90.55	76.53	111.91	119.61	104.27
	0.0004	125.42	76.32	86.89	119.06	87.83	104.6
	8e-05	106	111.05	75.84	92.7	86.88	110.19
	1.6e-05	95.38	89.83	71.13	90.25	84.87	88.42
	3e-06	101.96	96.98	76.7	92.86	77.29	88.77
HIV Negative Plasma 1

## Sheet: Fig.1e
% Infectivity based on RLU
	Plasma Dilution	NE2	NE2	NE2	E1	E1	E1
	0.04	106.42	113.92	117.92	88.42	157.48	124.44
	0.008	80.28	87.39	109.94	145.6	157.97	139.77
	0.0016	98.22	87	99.83	119.81	105.02	154.87
	0.00032	127.51	90.35	102.29	122.83	151.28	109.27
	6.4e-05	116.99	72.79	127.69	83.09	151.13	96.53
	1.3e-05	76.14	103.94	99.17	126.89	150.95	152.53
	3e-06	133.25	96.2	86.74	101.58	103.3	112.01
HIV Negative Plasma 2

## Sheet: Fig.1f
% Infectivity based on RLU
	Plasma Dilution	NE1	NE1	NE1	E1	E1	E1
	0.015	74.01	85.56	105.24	269.75	250.63	215.04
	0.003	87.1	78.7	88.24	111.38	111.23	130.03
	0.0006	99.28	94.06	95.07	102.35	84.93	106.32
	0.00012	81.35	99.5	100.38	97.45	100.47	117.29
	2.4e-05	126.3	100.6	110.68	91.61	137.2	112.16
	5e-06	101.01	101.13	108.95	115.56	126.01	133.18
	9.6e-07	121.2	103.59	93.11	89.47	124.74	112.08
Purified IgG

## Sheet: Fig.1g
%infection based on RLU
	Plasma Dilution	NE1	NE1	NE1	E1	E1	E1
	0.05	12.7	28.32	17.59	260.59	289.65	258.26
	0.01	69.72	57.23	74.75	182.96	163.83	183.54
	0.002	111.62	83.78	79.57	108.47	108.82	135.69
	0.0004	133.49	72.91	97.34	108.27	111.4	117.34
	8e-05	144.4	96.29	79.02	107.25	116.63	120.9
	1.6e-05	129.01	86.48	74.61	82.62	102.56	127.73
	3.2e-06	116.24	110.12	81.22	79.93	80.5	103.75
	6.4e-07	128.33	105.94	75.4	76.82	85.78	119.11
RSC3Depleted

## Sheet: Fig.1h
%infection based on RLU
	Plasma Dilution	NE1	NE1	NE1	E1	E1	E1
	0.025	109.04	90.26	109.3	161.82	137.26	135.69
	0.005	139.82	93.3	80.6	119.47	73.95	105.87
	0.001	150.52	103.11	91.63	125.01	80.71	92.9
	0.0002	140.94	97.74	97.51	122.3	87.96	135.9
	4e-05	138.3	97.78	85.43	139.29	106.75	96.13
	8e-06	178.42	109.46	96.92	91.44	84.23	99.55
	2e-06	121.65	86.5	97.81	90.11	96.16	104.64
RSC3Eluate

## Sheet: Fig.1i
%infection based on RLU
	Plasma Dilution	NE1	NE1	NE1	NE1 (FcR Block)	NE1 (FcR Block)	NE1 (FcR Block)	E1	E1	E1	E1 (FcR Block)	E1 (FcR Block)	E1 (FcR Block)
	0.05	13.93	41.16	39.18	54.81	31.14	32.05	324.86	344.77	301.5	373.54	356.16	368.81
	0.01	68.32	59.83	59.7	69.62	54.91	45	188.15	235.86	178.79	177.98	205.3	188.73
	0.002	68.29	94.32	85.83	80.74	90.33	59.13	143.28	137.88	120.14	133.68	133.78	121.64
	0.0004	89.04	120.42	96.01	98.18	93.08	66.11	135.16	150.15	96.46	142.42	131.12	113.73
	8e-05	95.02	79.21	90.41	98.15	97.68	81.21	121.3	125.22	92.45	131.85	134.72	117.82
	1.6e-05	81.06	117.5	97.3	114.89	91.73	85.47	113.71	116.5	93.63	112.14	123.84	119.12
FcR block

## Sheet: Fig.2a
RLU
	Dilution	NE1	NE1	NE1	E1	E1	E1
	0.25	1784237	2290701	2202381	641685	695213	690869
Normalized values
	Dilution	NE1	NE1	NE1	E1	E1	E1
	0.25	0.815	1.046	1.006	0.293	0.317	0.315

[truncated: 33 more sheets: Fig.2b, Fig.2c, Fig.2d, Fig.2e, Fig.2f, Fig.3a, Fig.3b, Fig.3c, Fig.3d, Fig.4a, Fig.4b, Fig.4c, Fig.4d, Fig.5a, Fig.5b, Fig.5c, Fig.5d, Fig.5e, Fig.5f, Fig.6A …]
